# Supplementary material for: Massive pelvic recurrence of uterine leiomyomatosis with intracaval-intracardiac extension: video case report and literature review
Source: BMC Surg. 2017 Nov 29;17:118. doi: 10.1186/s12893-017-0306-y (PMC5707788; doi:10.1186/s12893-017-0306-y)
Supplement: Additional file 1: — Video link: https://drive.google.com/file/d/0B6Pduws2F4kTWUZEdUE4ZDBwRUU/view?usp=sharing. File format: avi. Title: Massive Pelvic Recurrence of Uterine Leiomyomatosis with Intracaval-Intracardiac. Extension: Video Case Report and Literature Review. Description: Video case report illustrating in detail the two-stage surgical procedure of intracardiacintracaval IVL removal followed by IVL extraction from the iliocaval confluence and left hypogastric vein in addition to radical excision of the pelvic recurrent mass. (Stage 1: operative time 372’; CPB 190’; intraoperative blood loss 550 ml; PRBCs transfusions 5 Units. Stage 2: operative time 302’; intraoperative blood loss 1500 ml; PRBCs transfusions 4 Units). (ZIP 52077 kb) [file 12893_2017_306_MOESM1_ESM.zip]

Archive with 1 entries (1 files):
- Intracaval-Intracardiac Leiomyomatosis Video case report.avi
